# Supplementary material for: DSF inactivator RpfB homologous FadD upregulated in Bradyrhizobium japonicum under iron limiting conditions
Source: Sci Rep. 2023 May 29;13:8701. doi: 10.1038/s41598-023-35487-9 (PMC10226988; doi:10.1038/s41598-023-35487-9)
Supplement: Supplementary file 2 — Supplementary Information 2. [file 41598_2023_35487_MOESM2_ESM.xlsx]

## Sheet: SIGNFICANT_DEGs_Low_vs_High
Table S1. Differentially expressed genes of Bradyrhizobium japonicum under low iron versus high iron conditions
ID	Gene.symbol	Gene.title	log2(fold change)	minus Log10(Pvalue)
bll0076_at	bll0076	bll0076	1.059	2.835
bll0099_at	glt	glt	1.168	4.278
bll0100_at	bll0100	ferredoxin NADP+ reductase	1.946	6.161
bll0175_at	bll0175	bll0175	0.757	3.086
bll0233_at	bll0233	bll0233	1.283	4.33
bll0332_at	bll0332	bll0332	2.643	5.516
bll0333_at	bll0333	bll0333	2.526	4.87
bll0393_at	bll0393	two-component hybrid sensor and regulator	1.055	3.331
bll0464_at	bll0464	bll0464	0.589	2.939
bll0465_at	bll0465	bll0465	1.445	3.201
bll0466_at	acnA	aconitate hydratase	-2.206	5.901
bll0597_at	bll0597	bll0597	2.967	5.472
bll0598_at	bll0598	bll0598	1.578	6.592
bll0620_at	bll0620	two-component response regulator	1.504	5.582
bll0631_at	parA	chromosome partitioning protein ParA	-0.534	2.793
bll0768_at	irr	iron response regulator	1.716	6.762
bll0805_at	bll0805	bll0805	1.032	3.448
bll0837_at	bll0837	bll0837	0.984	2.861
bll0839_at	bll0839	bll0839	1.538	4.121
bll0889_at	bll0889	bll0889	-2.955	4.947
bll0912_at	bll0912	bll0912	-0.868	3.682
bll0945_at	bll0945	bll0945	-1.236	3.346
bll0946_at	ispA	geranyltranstransferase	-1.545	3.883
bll0980_at	bll0980	bll0980	1.084	2.804
bll1007_at	bll1007	bll1007	1.247	3.601
bll1060_at	bll1060	transcriptional regulator	2.643	2.989
bll1075_at	bll1075	bll1075	0.815	3.072
bll1076_at	bll1076	bll1076	2.042	4.46
bll1193_at	mtbA	hypothetical protein	-0.839	3.07
bll1200_at	hemA	5-aminolevulinate synthase	-1.862	3.748
bll1285_at	bll1285	bll1285	1.239	3.853
bll1319_at	fadD	long-chain-fatty-acid--CoA ligase	0.825	3.925
bll1322_at	bll1322	bll1322	0.922	2.832
bll1491_at	bll1491	bll1491	0.871	3.091
bll1559_at	bll1559	bll1559	1.126	3.214
bll1930_at	bll1930	bll1930	-0.673	2.963
bll1948_at	bll1948	bll1948	0.621	2.949
bll2087_at	bll2087	bll2087	1.203	3.928
bll2216_at	bll2216	transcriptional regulator	2.314	5.669
bll2365_at	bll2365	bll2365	-0.837	3.479
bll2379_at	bll2379	bll2379	-0.565	2.997
bll2445_at	bll2445	oxidoreductase	1.111	4.287
bll2461_at	bll2461	bll2461	-0.82	3.206
bll2736_at	bll2736	bll2736	-1.349	5.178
bll2737_at	bll2737	oxidoreductase with iron-sulfur subunit	-1.776	5.567
bll2796_at	bll2796	bll2796	-1.441	3.253
bll2798_at	bll2798	bll2798	0.786	3.178
bll2853_at	bll2853	bll2853	0.751	2.78
bll2941_at	bll2941	bll2941	-0.631	3.159
bll3006_at	bll3006	bll3006	1.212	5.557
bll3190_at	bll3190	ABC transporter ATP-binding protein	-1.299	4.488
bll3192_at	bll3192	ABC transporter substrate-binding protein	-0.934	3.201
bll3193_at	bll3193	bll3193	-1.368	3.646
bll3235_at	bll3235	bll3235	1.107	3.175
bll3346_at	bll3346	bll3346	2.428	4.186
bll3347_at	bll3347	bll3347	1.985	5.344
bll3359_at	bll3359	bll3359	1.123	3.776
bll3557_at	bll3557	bll3557	3.315	5.651
bll3558_at	bll3558	two-component hybrid sensor and regulator	2.426	4.579
bll3559_at	bll3559	two-component response regulator	1.468	4.3
bll3754_at	gph	phosphoglycolate phosphatase	-0.735	2.873
bll3759_at	bll3759	bll3759	1.132	3.214
bll3909_at	bll3909	bll3909	0.863	3.721
bll4079_at	rpsF	30S ribosomal protein S6	-1.146	4.16
bll4130_at	bll4130	transcriptional regulator	0.9	3.743
bll4149_at	bll4149	bll4149	1.517	3.8
bll4228_at	bll4228	bll4228	0.885	2.989
bll4274_at	nrdE	ribonucleotide-diphosphate reductase subunit alpha	-0.721	2.944
bll4328_at	bll4328	bll4328	0.617	3.431
bll4360_at	bll4360	poly-3-hydroxybutyrate synthase	0.952	4.646
bll4366_at	bll4366	bll4366	0.826	3.389
bll4367_at	bll4367	bll4367	0.711	4.049
bll4503_at	bll4503	bll4503	0.588	3.385
bll4579_at	bll4579	bll4579	0.998	2.996
bll4669_at	bll4669	bll4669	-1.176	4.545
bll4708_at	bll4708	bll4708	2.99	7.621
bll4787_at	bll4787	bll4787	-0.562	2.781
bll4805_at	pyrG	CTP synthase	-0.674	2.879
bll4815_at	bll4815	bll4815	-1.289	3.067
bll4816_at	bll4816	bll4816	-1.878	4.386
bll4817_at	bll4817	bll4817	-1.956	4.289
bll4818_at	bll4818	bll4818	-3.308	3.413
bll4820_at	bll4820	bll4820	-1.79	4.305
bll4833_at	bll4833	bll4833	1.344	2.959
bll4860_at	tsf	elongation factor Ts	-0.804	3.162
bll4899_at	bll4899	bll4899	-0.878	3.324
bll4902_at	bll4902	bll4902	-1.317	3.861
bll4903_at	birA	biotin--protein ligase	-1.14	2.954
bll4904_at	nuoN	NADH dehydrogenase subunit N	-1.446	3.79
bll4905_at	nuoM	NADH dehydrogenase subunit M	-1.445	4.802
bll4906_at	nuoL	NADH dehydrogenase subunit L	-1.49	4.856
bll4907_at	bll4907	bll4907	-1.582	5.103
bll4908_at	nuoJ	NADH dehydrogenase subunit J	-1.681	3.843
bll4909_at	nuoI	NADH dehydrogenase subunit I	-1.336	4.081
bll4910_at	nuoH	NADH dehydrogenase subunit H	-1.583	4.377
bll4911_at	nuoG	NADH dehydrogenase subunit G	-1.654	4.454
bll4912_at	nuoF	NADH dehydrogenase I subunit F	-1.55	4.62
bll4914_at	bll4914	NADH dehydrogenase subunit E	-1.808	5.155
bll4915_at	bll4915	bll4915	-1.701	5.998
bll4916_at	nouD	NADH dehydrogenase subunit D	-1.882	5.551
bll4917_at	nuoC	NADH dehydrogenase subunit C	-2.134	4.645
bll4918_at	nuoB	NADH dehydrogenase subunit B	-1.681	4.387
bll4919_at	nuoA	NADH dehydrogenase subunit A	-1.39	3.313
bll4920_at	bll4920	ferrichrome iron receptor	7.414	7.636
bll4985_at	bll4985	bll4985	1.402	3.733
bll5044_at	mntH	manganese transport protein MntH	-0.766	3.581
bll5057_at	gyrA	DNA topoisomerase IV subunit A	-0.572	2.871
bll5375_at	rplQ	50S ribosomal protein L17	-0.699	3.299
bll5376_at	rpoA	DNA-directed RNA polymerase subunit alpha	-0.465	2.922
bll5377_at	rpsK	30S ribosomal protein S11	-0.522	3.079
bll5383_at	rpsE	30S ribosomal protein S5	-0.666	3.033
bll5385_at	rplF	50S ribosomal protein L6	-0.969	3.867
bll5386_at	rpsH	30S ribosomal protein S8	-0.737	2.945
bll5387_at	rpsN	30S ribosomal protein S14	-0.785	3.125
bll5388_at	rplE	50S ribosomal protein L5	-0.854	3.406
bll5389_at	rplX	50S ribosomal protein L24	-0.875	3.08
bll5390_at	rplN	50S ribosomal protein L14	-0.974	3.237
bll5393_at	rplP	50S ribosomal protein L16	-0.685	3.165
bll5395_at	rplV	50S ribosomal protein L22	-0.898	4.072
bll5397_at	rplB	50S ribosomal protein L2	-0.847	3.959
bll5398_at	rplW	50S ribosomal protein L23	-0.756	3.289
bll5399_at	rplD	50S ribosomal protein L4	-0.936	4.22
bll5400_at	rplC	50S ribosomal protein L3	-1.02	4.621
bll5402_at	tuf	elongation factor Tu	-0.633	3.411
bll5403_at	fusA	elongation factor G	-0.898	3.885
bll5404_at	rpsG	30S ribosomal protein S7	-0.824	4.292
bll5405_at	rpsL	30S ribosomal protein S12	-0.826	3.13
bll5475_at	bll5475	bll5475	1.179	3.929
bll5476_at	bll5476	formate dehydrogenase iron-sulfur subunit	1.588	3.596
bll5477_at	bll5477	bll5477	1.289	3.66
bll5478_at	bll5478	bll5478	1.218	3.49
bll5480_at	bll5480	bll5480	1.133	3.913
bll5504_at	bll5504	bll5504	0.621	2.845
bll5579_at	bll5579	bll5579	0.987	3.142
bll5595_at	bll5595	bll5595	1.829	3.759
bll5664_at	cooxM	cooxM	-0.678	3.039
bll5665_at	cooxS	cooxS	-0.882	4.402
bll5679_at	bll5679	bll5679	-1.206	4.023
bll5700_at	bll5700	glutathione S-transferase	1.365	4.681
bll5701_at	bll5701	bll5701	2.512	5.907
bll5762_at	bll5762	bll5762	0.945	3.326
bll5796_at	bll5796	fumarate hydratase class I	-2.652	5.888
bll5807_at	bll5807	bll5807	0.695	3.878
bll5844_at	bll5844	bll5844	-1.03	3.198
bll5852_at	bll5852	bll5852	-1.086	3.634
bll5853_at	bll5853	bll5853	-1.365	3.597
bll5854_at	bll5854	bll5854	-1.2	3.114
bll5913_at	cycC	cytochrome C	-1.233	3.893
bll5914_at	bll5914	carbon monoxide dehydrogenase	-1.345	4.079
bll6168_at	bll6168	bll6168	2.392	3.088
bll6220_at	bll6220	bll6220	0.852	4.249
bll6221_at	bll6221	Rieske iron-sulfur protein	1.108	5.107
bll6261_at	bll6261	bll6261	0.956	3.444
bll6262_at	osmC	osmC	1.159	4.036
bll6434_at	bll6434	C4-dicarboxylate-binding protein	-0.719	3.307
bll6680_at	bfr	bacterioferritin	-1.148	5.326
bll6747_at	bll6747	bll6747	-1.931	2.826
bll6838_at	cbbY	cbbY	-2.282	4.108
bll6844_at	bll6844	bll6844	-2.016	4.038
bll6847_at	bll6847	bll6847	-2.413	3.469
bll6848_at	bll6848	bll6848	-2.243	3.714
bll6849_at	bll6849	bll6849	-1.563	3.375
bll6850_at	fliR	fliR	-2.212	3.319
bll6851_at	flhA	flagellar biosynthesis protein FlhA	-1.913	3.22
bll6853_at	flgD	flagellar basal body rod modification protein	-2.655	3.304
bll6854_at	flbT	flagellar biosynthesis repressor FlbT	-3.179	3
bll6855_at	flaF	fliC	-4.045	2.787
bll6856_at	flgL	flgL	-3.107	3.312
bll6857_at	flgK	flgK	-3.017	3.525
bll6858_at	flgE	flagellar hook protein FlgE	-2.851	3.115
bll6859_at	bll6859	bll6859	-2.032	3.574
bll6860_at	bll6860	bll6860	-2.832	3.065
bll6861_at	motC	motC	-2.285	3.239
bll6864_at	fliF	flagellar MS-ring protein	-2.45	2.978
bll6865_at	fla	flagellin	-2.58	3.37
bll6866_at	bll6866	flagellin	-1.848	4.036
bll6867_at	fliP	flagellar biosynthesis protein FliP	-1.739	3.712
bll6869_at	flgH	flagellar basal body L-ring protein	-2.635	3.29
bll6870_at	bll6870	bll6870	-2.07	4.278
bll6872_at	flgA	flgA	-2.583	3.646
bll6873_at	flgG	flagellar basal body rod protein FlgG	-3.256	3.337
bll6874_at	fliE	flagellar hook-basal body protein FliE	-2.679	4.312
bll6875_at	flgC	flagellar basal body rod protein FlgC	-3.261	3.192
bll6876_at	flgB	flagellar basal-body rod protein FlgB	-2.909	3.489
bll6877_at	flhB	flagellar biosynthesis protein FlhB	-2.688	3.246
bll6878_at	fliG	fliG	-2.34	3.385
bll6879_at	fliN	fliN	-2.974	2.952
bll6881_at	bll6881	bll6881	-3.133	3.283
bll6882_at	motA	flagellar motor protein MotA	-3.187	4.05
bll6939_at	hupD	HupD protein	1.161	3.318
bll6940_at	hupC	HupC protein	1.029	3.67
bll6941_at	hupL	uptake hydrogenase large subunit	0.885	3.148
bll6993_at	bll6993	bll6993	1.781	3.489
bll6994_at	bll6994	bll6994	2.189	6.259
bll6995_at	mnmA	tRNA-specific 2-thiouridylase MnmA	1.955	5.9
bll7017_at	bll7017	transcriptional regulator	0.928	3.036
bll7071_at	tonB	TonB protein	3.157	4.548
bll7072_at	exbD	biopolymer transport protein	5.855	6.592
bll7073_at	exbB	biopolymer transport protein	4.917	3.429
bll7074_at	bll7074	bll7074	7.571	4.103
bll7075_at	bll7075	bll7075	5.381	6.35
bll7076_at	hmuR	hemin receptor	6.259	7.992
bll7210_at	bll7210	bll7210	0.637	3.109
bll7298_at	bll7298	transcriptional regulator	1.252	3.028
bll7306_at	bll7306	two-component response regulator	1.702	3.442
bll7307_at	bll7307	two-component response regulator	1.386	5.077
bll7308_at	bll7308	bll7308	1.125	4.305
bll7309_at	bll7309	bll7309	0.522	3.41
bll7322_at	bll7322	bll7322	4.404	2.819
bll7411_at	bll7411	bll7411	0.974	3.291
bll7414_at	bll7414	bll7414	1.194	4.183
bll7492_at	bll7492	bll7492	-0.979	3.952
bll7540_at	glcF	glycolate oxidase iron-sulfur subunit	-0.671	3.156
bll7547_at	bll7547	bll7547	0.568	2.942
bll7562_at	bll7562	bll7562	0.909	3.358
bll7635_at	bll7635	bll7635	1.225	2.839
bll7689_at	bll7689	bll7689	1.043	3.733
bll7693_at	bll7693	bll7693	0.607	3.394
bll7792_at	bll7792	bll7792	0.683	3.148
bll7941_at	bll7941	aminopeptidase	-0.645	3.158
bll7952_at	bll7952	bll7952	0.961	3.852
bll7955_at	bll7955	enoyl-CoA hydratase/isomerase	0.94	3.24
bll7962_at	bll7962	bll7962	0.996	3.353
bll7963_at	bll7963	bll7963	1.197	4.013
bll7964_at	bll7964	bll7964	1.061	4
bll7966_at	bll7966	bll7966	1.079	3.823
bll7967_at	bll7967	bll7967	3.208	4.295
bll7968_at	bll7968	bll7968	6.345	6.64
bll8168_at	bll8168	potassium/proton antiporter	1.069	3.652
blr0028_at	blr0028	blr0028	0.77	3.078
blr0030_at	blr0030	recombinase	0.943	3.184
blr0056_at	blr0056	blr0056	1.985	5.535
blr0058_at	blr0058	blr0058	1.421	4.623
blr0077_at	blr0077	blr0077	0.768	3.534
blr0095_at	blr0095	blr0095	-1.456	4.108
blr0227_at	blr0227	blr0227	-0.477	2.825
blr0315_at	nosZ	nitrous-oxide reductase	0.776	3.176
blr0336_at	blr0336	carbon monoxide dehydrogenase	-1.02	4.64
blr0462_at	blr0462	blr0462	0.611	3.215
blr0463_at	blr0463	acetyltransferase	0.75	3.072
blr0488_at	leuC	3-isopropylmalate dehydratase large subunit	-1.841	5.052
blr0513_at	sdhD	succinate dehydrogenase hydrophobic membrane anchor protein subunit	-0.693	2.996
blr0576_at	blr0576	blr0576	-1.486	2.815
blr0589_at	blr0589	blr0589	0.916	3.132
blr0697_at	blr0697	blr0697	2.24	5.508
blr0698_at	blr0698	blr0698	2.706	5.713
blr0778_at	blr0778	catalase	-0.806	3.413
blr0806_at	blr0806	blr0806	1.477	5.527
blr0840_at	blr0840	blr0840	-0.661	2.813
blr0841_at	blr0841	aldehyde dehydrogenase	-0.672	2.997
blr0860_at	blr0860	blr0860	2.559	2.843
blr1015_at	blr1015	blr1015	0.743	3.282
blr1052_at	blr1052	blr1052	-0.875	3.93
blr1077_at	blr1077	acetyl-CoA synthetase	-1.151	3.341
blr1080_at	blr1080	blr1080	-1.703	3.725
blr1081_at	blr1081	blr1081	-1.55	4.363
blr1170_at	coxB	cytochrome C oxidase subunit II	-0.857	3.944
blr1171_at	coxA	cytochrome C oxidase subunit I	-0.878	3.385
blr1172_at	coxE	coxE	-0.653	2.787
blr1180_at	elmR	two-component response regulator	2.148	5.328
blr1201_at	blr1201	3-dehydroquinate dehydratase	1.536	3.805
blr1206_at	blr1206	blr1206	1.934	3.483
blr1245_at	blr1245	blr1245	0.89	3.541
blr1253_at	blr1253	dehydrogenase	0.944	3.042
blr1386_at	blr1386	blr1386	0.659	3.296
blr1429_at	blr1429	blr1429	1.023	3.065
blr1492_at	blr1492	blr1492	0.711	3.108
blr1515_at	acrA	RND multidrug efflux membrane permease	1.281	5.213
blr1516_at	acrB	RND multidrug efflux transporter	1.223	3.697
blr1676_at	blr1676	blr1676	-1.284	3.808
blr2269_at	blr2269	sugar ABC transporter substrate-binding protein	-0.949	3.042
blr2450_at	htpx	heat shock protein HtpX	1.218	3.603
blr2485_at	blr2485	Rieske iron-sulfur protein	-1.73	5.255
blr2486_at	blr2486	cytochrome b/c1	-2.02	4.935
blr2488_at	blr2488	blr2488	-0.594	3.278
blr2507_at	blr2507	blr2507	-0.85	4.179
blr2524_at	blr2524	electrotransfer ubiquinone oxidoreductase	-0.641	3.041
blr2548_at	blr2548	blr2548	-0.894	3.313
blr2582_at	cbbP	cbbP	-2.695	4.212
blr2583_at	cbbT	transketolase	-2.912	3.501
blr2584_at	cbbA	cbbA	-2.771	4.479
blr2585_at	rbcL	ribulose bisophosphate carboxylase	-2.654	3.206
blr2586_at	cbbS	ribulose 1,5-bisphosphate carboxylase/oxygenase small subunit	-3.06	3.419
blr2587_at	cbbX	cbbX	-2.655	3.481
blr2588_at	blr2588	ribulose-phosphate 3-epimerase	-3.713	3.119
blr2592_at	blr2592	blr2592	0.858	3.11
blr2609_at	blr2609	oxidoreductase	1.251	2.976
blr2641_at	blr2641	blr2641	0.975	4.699
blr2694_at	blr2694	VirG-like two component response regulator	4.011	3.499
blr2702_at	blr2702	blr2702	1.139	3.051
blr2705_at	blr2705	blr2705	1.449	2.841
blr2739_at	blr2739	methyltransferase	0.814	4.045
blr2799_at	blr2799	dioxygenase	-0.574	2.976
blr2934_at	ragC	ragC	1.084	3.483
blr3062_at	blr3062	blr3062	0.666	3.131
blr3063_at	blr3063	blr3063	0.793	2.81
blr3064_at	dapE	hypothetical protein	0.69	3.257
blr3139_at	blr3139	blr3139	0.86	3.631
blr3355_at	blr3355	ABC transporter permease	5.485	3.162
blr3358_at	blr3358	blr3358	3.559	3.169
blr3443_at	blr3443	transcriptional regulator	-0.917	2.999
blr3445_at	blr3445	blr3445	1.545	4.314
blr3553_at	blr3553	blr3553	3.641	4.113
blr3554_at	blr3554	blr3554	2.975	4.772
blr3555_at	fcuA	fcuA	7.174	8.492
blr3560_at	blr3560	blr3560	3.638	3.573
blr3561_at	blr3561	blr3561	3.488	6.294
blr3562_at	blr3562	blr3562	5.428	3.441
blr3677_at	blr3677	blr3677	-2.334	3.569
blr3678_at	blr3678	blr3678	-2.052	3.97
blr3679_at	blr3679	blr3679	-2.468	3.729
blr3680_at	blr3680	blr3680	-2.122	3.915
blr3681_at	blr3681	blr3681	-1.83	3.445
blr3904_at	blr3904	blr3904	4.446	8.021
blr3905_at	blr3905	blr3905	3.78	8.445
blr3906_at	exbB	biopolymer transport protein	3.241	7.086
blr3907_at	blr3907	biopolymer transport protein	3.33	7.637
blr3908_at	blr3908	blr3908	2.978	7.342
blr3955_at	blr3955	acyl-CoA dehydrogenase	0.716	3.328
blr3957_at	blr3957	3-hydroxyisobutyrate dehydrogenase	0.792	3.053
blr4039_at	blr4039	ABC transporter substrate-binding protein	-0.481	3.198
blr4042_at	blr4042	blr4042	-0.906	3.574
blr4087_at	blr4087	blr4087	-0.825	2.824
blr4132_at	blr4132	blr4132	0.609	2.882
blr4133_at	blr4133	blr4133	0.771	3.631
blr4146_at	blr4146	blr4146	2.918	7.026
blr4182_at	blr4182	blr4182	1.039	2.798
blr4219_at	blr4219	blr4219	0.53	3.166
blr4224_at	blr4224	blr4224	1.579	3.916
blr4325_at	blr4325	blr4325	0.758	3.293
blr4343_at	blr4343	blr4343	2.499	6.565
blr4344_at	blr4344	blr4344	1.362	5.489
blr4345_at	blr4345	blr4345	1.525	4.632
blr4414_at	blr4414	blr4414	-0.457	2.808
blr4433_at	blr4433	blr4433	0.991	3.119
blr4435_at	blr4435	blr4435	1.653	6.266
blr4450_at	blr4450	blr4450	-1.699	3.633
blr4477_at	lipA	lipoyl synthase	1.005	3.833
blr4504_at	blr4504	TonB-dependent receptor	5.746	8.388
blr4505_at	blr4505	blr4505	5.884	7.116
blr4507_at	blr4507	blr4507	1.252	3.454
blr4509_at	blr4509	blr4509	0.762	2.879
blr4709_at	blr4709	blr4709	-0.844	3.677
blr4723_at	blr4723	blr4723	1.19	3.519
blr4759_at	blr4759	blr4759	1.094	4.151
blr4795_at	blr4795	blr4795	1.264	3.83
blr4930_at	blr4930	blr4930	0.773	3.469
blr4935_at	blr4935	blr4935	0.535	2.823
blr4936_at	blr4936	blr4936	0.76	2.861
blr4994_at	blr4994	blr4994	-0.892	3.951
blr5037_at	hemB	delta-aminolevulinic acid dehydratase	-2.112	5.575
blr5116_at	nrd	Nrd protein	1.548	3.04
blr5128_at	blr5128	blr5128	0.882	3.379
blr5149_at	blr5149	oxidoreductase	0.76	3.037
blr5152_at	blr5152	blr5152	-0.914	3.495
blr5292_at	ampC	blr5292	1.88	4.149
blr5357_s_at	blr5357	blr5358	-0.549	2.879
blr5422_at	blr5422	blr5422	-0.578	2.772
blr5467_at	blr5467	blr5467	-1.239	3.937
blr5469_at	blr5469	blr5469	-0.848	3.411
blr5540_at	blr5540	blr5540	4.266	7.836
blr5541_at	blr5541	blr5541	1.73	5.411
blr5578_at	blr5578	blr5578	-0.851	3.279
blr5618_at	blr5618	blr5618	-0.625	2.877
blr5623_at	blr5623	hypothetical protein	-1.571	2.928
blr5702_at	murI	glutamate racemase	0.785	3.604
blr5730_at	blr5730	blr5730	0.722	3.41
blr5827_at	flgF	flagellar basal body rod protein FlgF	-1.496	3.646
blr5828_at	flgG	flagellar basal body rod protein FlgG	-1.274	3.797
blr5829_at	flgA	blr5829	-1.042	3.067
blr5830_at	flgH	flagellar basal body L-ring protein	-1.407	3.276
blr5838_at	flgI	flagellar basal body P-ring protein	-1.255	3.733
blr5839_at	blr5839	blr5839	-1.484	4.488
blr5840_at	blr5840	blr5840	-1.258	3.817
blr5962_at	blr5962	ABC transporter ATP-binding protein	-1.587	4.518
blr5963_at	blr5963	blr5963	-1.599	4.451
blr5964_at	blr5964	ABC transporter permease	-1.508	3.447
blr5965_at	blr5965	ABC transporter permease	-1.294	3.634
blr6138_at	blr6138	blr6138	0.603	2.812
blr6213_at	mxaF'	methanol dehydrogenase large subunit-like protein	0.815	3.211
blr6216_at	blr6216	blr6216	0.809	3.596
blr6218_at	blr6218	blr6218	0.864	4.617
blr6219_at	blr6219	blr6219	1.206	4.924
blr6267_at	blr6267	transcriptional regulator	0.831	2.957
blr6519_at	fumC	fumarate hydratase	2.331	5.613
blr6523_at	blr6523	blr6523	2.519	6.073
blr6533_at	blr6533	blr6533	0.916	2.947
blr6738_at	pqqD	pqqD	0.608	2.898
blr6742_at	blr6742	blr6742	-1.422	5.446
blr6743_at	blr6743	blr6743	-1.521	5.453
blr6744_at	blr6744	blr6744	-1.632	4.38
blr6801_at	blr6801	blr6801	1.932	4.747
blr6802_at	blr6802	blr6802	1.565	4.251
blr6883_at	blr6883	blr6883	-3.265	4.237
blr6884_at	flgF	flagellar basal body rod protein FlgF	-2.361	3.317
blr6885_at	fliI	flagellum-specific ATP synthase	-1.991	4.014
blr6894_at	blr6894	blr6894	1.212	4.36
blr6997_at	flgD	flgD	-1.247	3.975
blr7077_at	hmuT	hemin ABC transporter hemin-binding protein	5.094	5.31
blr7078_at	hmuU	hemin ABC transporter permease	5.037	4.423
blr7079_at	hmuV	hemin importer ATP-binding subunit	5.44	4.536
blr7102_at	blr7102	blr7102	0.711	3.275
blr7133_at	blr7133	blr7133	1.202	3.178
blr7208_at	blr7208	transcriptional regulator	0.747	3.059
blr7261_at	putA	bifunctional proline dehydrogenase/pyrroline-5-carboxylate dehydrogenase	-1.267	4.089
blr7285_at	blr7285	blr7285	1.577	4.233
blr7296_at	blr7296	blr7296	7.183	4.482
blr7297_at	blr7297	blr7297	6.312	7.524
blr7300_at	blr7300	blr7300	1.008	3.839
blr7321_at	blr7321	blr7321	4.432	5.68
blr7323_at	blr7323	blr7323	5.388	3.249
blr7332_at	blr7332	blr7332	1.803	4.138
blr7418_at	blr7418	glutathione S-transferase	2.848	7.747
blr7471_at	pgsA	phosphatidylglycerophosphate synthase	1.435	4.593
blr7473_at	moaE	molybdopterin converting factor large subunit	0.822	2.861
blr7488_at	cyc1	cyc1	-3.031	3.388
blr7490_at	blr7490	blr7490	-1.384	4.261
blr7491_at	blr7491	blr7491	-1.757	4.102
blr7560_at	dhlB	2-haloalkanoic acid dehalogenase	1.176	3.954
blr7694_at	blr7694	blr7694	1.421	4.649
blr7730_at	blr7730	blr7730	2.246	6.276
blr7746_at	blr7746	capsule expression protein	1.667	4.241
blr7829_at	blr7829	blr7829	-0.627	2.931
blr7895_at	blr7895	blr7895	-1.729	3.181
blr7997_at	blr7997	blr7997	0.653	3.294
bsl0054_at	bsl0054	bsl0054	-0.726	3.377
bsl0098_at	bsl0098	bsl0098	0.847	4.206
bsl4437_at	bsl4437	bsl4437	1.848	2.953
bsl4913_at	bsl4913	bsl4913	-2.133	4.186
bsl5382_at	rpmD	50S ribosomal protein L30	-0.749	3.233
bsl5391_at	rpsQ	30S ribosomal protein S17	-0.811	4.26
bsl5392_at	rpmC	50S ribosomal protein L29	-0.859	4.274
bsl5396_at	rpsS	30S ribosomal protein S19	-0.907	3.879
bsl5479_at	bsl5479	bsl5479	1.263	3.829
bsl6653_at	bsl6653	bsl6653	1.137	3.844
bsl6681_at	bsl6681	bsl6681	2.467	4.266
bsl6734_at	bsl6734	bsl6734	1.037	2.935
bsl6845_at	bsl6845	bsl6845	-1.531	3.973
bsl6852_at	fliQ	flagellar biosynthesis protein FliQ	-1.724	3.42
bsl7546_at	bsl7546	bsl7546	0.89	4.155
bsr0055_at	bsr0055	bsr0055	1.1	3.614
bsr0858_at	bsr0858	bsr0858	3.742	3.634
bsr0859_at	bsr0859	bsr0859	3.795	3.2
bsr0862_at	bsr0862	bsr0862	1.672	3.755
bsr1173_at	coxF	CoxF protein	-0.731	2.812
bsr1863_at	bsr1863	bsr1863	0.895	2.945
bsr1956_at	bsr1956	bsr1956	0.774	3.192
bsr2878_at	bsr2878	bsr2878	-0.573	2.898
bsr3556_at	bsr3556	bsr3556	10.628	8.157
bsr4821_at	bsr4821	bsr4821	-1.549	4.288
bsr6522_at	bsr6522	bsr6522	3.559	5.988
bsr6700_at	bsr6700	bsr6700	0.796	3.093
bsr7048_at	bsr7048	bsr7048	-0.895	3.345
bsr7049_at	bsr7049	bsr7049	-0.776	2.804
bsr7468_at	cspA	cold shock protein	-1.286	4.003
bsr7472_at	moaD	molybdopterin converting factor small subunit	1.116	3.815
bsr8213_at	bsr8213	bsr8213	2.871	3.043
IG_1063633_1063752_x_at			4.253	3.324
IG_1188859_1188981_x_at			3.15	3.937
IG_12815_13421_x_at			-2.283	2.799
IG_1289668_1289757_x_at			-1.094	4.562
IG_1297981_1298518_x_at			1.573	4.786
IG_1437531_1438130_x_at			0.805	4.002
IG_1550336_1550428_x_at			0.788	3.028
IG_1666832_1667040_x_at			1.222	3.523
IG_1837372_1837537_x_at			-1.827	2.956
IG_1943042_1943098_x_at			-3.754	3.626
IG_2175821_2175928_x_at			4.953	3.795
IG_24011_24726_x_at			2.226	2.808
IG_2507979_2508181_x_at			1.164	2.776
IG_2589507_2589598_x_at			2.111	3.032
IG_2707706_2707984_x_at			-1.129	2.953
IG_2769432_2769929_x_at			1.236	4.386
IG_2782986_2783283_x_at			2.918	2.833
IG_2820965_2821092_x_at			2.677	2.946
IG_2823094_2823214_x_at			-1.948	5.124
IG_2961483_2962187_x_at			2.197	2.875
IG_3147149_3147223_x_at			0.569	2.915
IG_3235285_3235435_x_at			1.945	3.805
IG_32472_32885_x_at			0.472	2.792
IG_3336955_3337122_x_at			3.875	3.363
IG_3516584_3516722_x_at			2.697	2.789
IG_3522191_3522282_x_at			1.474	3.093
IG_3530705_3530875_x_at			-1.246	3.201
IG_355387_355527_x_at			-0.87	3.652
IG_3719823_3719930_x_at			2.83	3.322
IG_3788625_3788687_x_at			4.887	3.568
IG_3819205_3819252_x_at			1.759	3.594
IG_3921838_3921946_x_at			3.447	3.217
IG_3922356_3922558_x_at			7.514	6.211
IG_3924905_3925327_x_at			9.131	7.397
IG_3925884_3926021_x_at			3.016	6.391
IG_3929841_3930196_x_at			3.602	3.554
IG_4067698_4067783_x_at			-1.482	3.254
IG_4119341_4119410_x_at			2.74	2.841
IG_4332559_4333396_x_at			1.561	3.836
IG_4662162_4662263_x_at			2.346	4.023
IG_4777577_4777746_x_at			0.714	4.03
IG_47983_48147_x_at			1.114	3.146
IG_4801534_4801598_x_at			1.238	5.148
IG_4802062_4802134_x_at			1.861	5.496
IG_4957806_4957937_x_at			2.995	6.222
IG_4981792_4981936_x_at			-1.508	3.058
IG_4988774_4988832_x_at			6.955	4.516
IG_4990121_4990235_x_at			2.102	4.841
IG_4990579_4990665_x_at			2.063	3.618
IG_50314_50722_x_at			0.969	3.151
IG_5069389_5069552_x_at			3.463	3.442
IG_5163461_5164521_x_at			-0.796	2.825
IG_5231128_5231397_x_at			1.897	2.99
IG_52930_53006_x_at			1.812	3.319
IG_5343153_5343259_x_at			-1.625	3.396
IG_5343495_5343569_x_at			-1.987	3.655
IG_5452112_5452816_x_at			0.904	3.29
IG_557534_557742_x_at			2.82	3.114
IG_5674557_5674682_x_at			0.623	2.896
IG_5938178_5938219_x_at			-1.262	2.894
IG_59957_60225_x_at			1.81	2.978
IG_6045679_6046155_x_at			1.214	2.824
IG_6046825_6047144_x_at			0.876	3.282
IG_6100600_6100664_x_at			4.295	6.492
IG_6112906_6113097_x_at			3.439	3.803
IG_66727_66843_x_at			1.218	2.833
IG_6750507_6750998_x_at			0.944	2.937
IG_6794993_6795226_x_at			1.274	3.233
IG_7073698_7073772_x_at			3.015	3.469
IG_7083565_7083794_x_at			1.855	2.999
IG_7178574_7178624_x_at			2.918	5.945
IG_7180495_7180807_x_at			1.352	4.623
IG_7544854_7544898_x_at			-3.563	2.871
IG_7576338_7576561_x_at			-1.899	3.643
IG_7706066_7706287_x_at			-1.591	4.563
IG_7730597_7731562_x_at			1.53	3.307
IG_7790959_7791059_x_at			7.485	6.27
IG_7793425_7793874_x_at			4.588	4.286
IG_7848743_7848871_x_at			0.848	3.545
IG_794923_795036_x_at			-0.873	2.788
IG_8032658_8032737_x_at			6.584	6.642
IG_8033756_8033992_x_at			5.175	3.492
IG_8059831_8060076_x_at			2.594	3.176
IG_8063712_8063773_x_at			3.065	3.07
IG_8069561_8069713_x_at			2.604	2.916
IG_8206907_8207003_x_at			1.755	5.916
IG_8225079_8225123_x_at			-3.066	4.451
IG_8227270_8227520_x_at			-1.437	2.797
IG_8238165_8238314_x_at			3.974	3.439
IG_8334157_8334276_x_at			4.413	4.616
IG_834886_835059_x_at			-1.231	2.985
IG_8439482_8440381_x_at			2.349	6.073
IG_8442180_8442362_x_at			-1.403	4.002
IG_8473565_8473688_x_at			1.014	4.874
IG_8474578_8475129_x_at			1.792	3.6
IG_8479772_8479932_x_at			-3.588	2.8
IG_8498266_8498364_x_at			0.99	3.982
IG_8533983_8534059_x_at			1.862	2.802
IG_867392_867585_x_at			1.091	2.969
IG_921543_921616_x_at			3.147	3.36
IG_921888_921933_x_at			2.743	3.35
IGRC_128973_129248_x_at			0.563	2.829
IGRC_1297981_1298518_x_at			2.921	2.898
IGRC_1430196_1430305_x_at			0.861	2.846
IGRC_1458437_1458531_x_at			0.799	3.246
IGRC_1520063_1520303_x_at			2.921	3.329
IGRC_160185_160425_x_at			1.56	2.852
IGRC_1615747_1615860_x_at			1.074	3.008
IGRC_1624992_1625212_x_at			1.162	3.666
IGRC_1959240_1959591_x_at			-0.832	3.408
IGRC_2569660_2569820_x_at			-0.944	3.324
IGRC_261236_261455_x_at			3.101	3.399
IGRC_2708514_2708577_x_at			-1.849	3.366
IGRC_2788694_2788820_x_at			-1.037	2.826
IGRC_2951564_2952014_x_at			2.098	3.244
IGRC_2958748_2958926_x_at			0.606	3.158
IGRC_3228815_3229053_x_at			1.55	4.13
IGRC_3380822_3380889_x_at			3.29	2.924
IGRC_351059_351433_x_at			0.965	2.852
IGRC_3530705_3530875_x_at			-1.331	4.421
IGRC_3719823_3719930_x_at			1.31	3.707
IGRC_3921135_3921470_x_at			3.675	3.897
IGRC_3922356_3922558_x_at			3.345	3.866
IGRC_3924905_3925327_x_at			2.947	4.122
IGRC_3925884_3926021_x_at			2.807	5.952
IGRC_3929206_3929305_x_at			2.583	2.773
IGRC_4210492_4210864_x_at			1.393	4.167
IGRC_4332559_4333396_x_at			1.419	3.499
IGRC_4339327_4339391_x_at			0.693	3.766
IGRC_4425840_4425934_x_at			-3.608	3.418
IGRC_4801534_4801598_x_at			3.542	3.439
IGRC_4828426_4828692_x_at			1.225	5.23
IGRC_4896854_4897049_x_at			3.054	2.778
IGRC_4990579_4990665_x_at			3.06	3.02
IGRC_505273_505494_x_at			1.386	5.192
IGRC_508214_508457_x_at			-1.484	3.374
IGRC_5343153_5343259_x_at			-1.17	3.587
IGRC_5433811_5433878_x_at			-1.29	5.047
IGRC_5452112_5452816_x_at			3.334	5.507
IGRC_5455107_5455249_x_at			4.87	3.189
IGRC_5535174_5536349_x_at			0.8	3.071
IGRC_5850612_5851212_x_at			1.045	3.436
IGRC_5863145_5863218_x_at			1.797	3.081
IGRC_5923954_5924078_x_at			-0.53	2.92
IGRC_5927770_5927846_x_at			-0.625	3.116
IGRC_5930345_5930392_x_at			-1.122	3.568
IGRC_5931624_5931709_x_at			-0.921	4.16
IGRC_5936545_5936598_x_at			-0.677	3.426
IGRC_6031362_6031941_x_at			0.828	2.853
IGRC_6035453_6035509_x_at			2.256	4.116
IGRC_6224254_6224317_x_at			-0.705	2.916
IGRC_62908_62984_x_at			5.991	3.473
IGRC_6329540_6329601_x_at			2.036	3.331
IGRC_645464_645542_x_at			2.981	4.062
IGRC_6459904_6460082_x_at			-3.713	4.571
IGRC_66727_66843_x_at			1.499	4.98
IGRC_6725285_6725687_x_at			2.47	3.386
IGRC_6750507_6750998_x_at			1.152	2.87
IGRC_6822894_6823154_x_at			1.613	3.495
IGRC_6841081_6841200_x_at			1.429	5.662
IGRC_7061584_7061717_x_at			-3.563	3.233
IGRC_7087581_7087712_x_at			-4.081	3.972
IGRC_7121028_7121361_x_at			2.071	3.814
IGRC_7126904_7127339_x_at			1.679	4.024
IGRC_7350347_7350481_x_at			3.314	4.339
IGRC_753680_753734_x_at			-0.776	3.343
IGRC_7544854_7544898_x_at			-2.285	4.14
IGRC_7545410_7545799_x_at			-1.627	3.822
IGRC_7548629_7548708_x_at			-1.696	4.193
IGRC_7730597_7731562_x_at			1.73	5.099
IGRC_7790959_7791059_x_at			2.818	4.87
IGRC_8032658_8032737_x_at			3.382	5.867
IGRC_8040554_8040723_x_at			1.471	3.69
IGRC_8042616_8043275_x_at			0.65	2.907
IGRC_8125313_8125625_x_at			2.917	3.587
IGRC_8138141_8138390_x_at			1.007	2.936
IGRC_8342277_8342460_x_at			-0.684	3.429
IGRC_8509921_8510054_x_at			0.97	2.803
IGRC_863355_863521_x_at			1.164	3.746
IGRC_8747006_8747055_x_at			7.876	3.91
IGRC_8941744_8941986_x_at			0.731	3.068
IGRC_8971516_8971633_x_at			2.347	2.974
IGRC_9062501_9063445_x_at			1.088	3.446
IGRC_965240_965354_x_at			-4.887	4.128
trnY-GUA_at			0.687	3.037
